# Supplementary material for: Sensory Assessment of Hay Samples: Abnormal Odor Predicts Increased Dust Levels and Impurities Suggest Microbiological Contamination
Source: Animals (Basel). 2025 Sep 14;15(18):2688. doi: 10.3390/ani15182688 (PMC12466340; doi:10.3390/ani15182688)
Supplement: Supplementary file 1 [file animals-15-02688-s001.zip › Table S1.xlsx]

## Sheet: Sheet1
	Rating 1	Rating 2				Rating 3
Model	m1PM1	m2PM1	m3PM1	m4PM1	m5PM1	m6PM1	m7PM1	m8PM1	m9PM1
Data	df1	df1	df1	df1	df1	df1	df1	df1	df1
N	50	50	50	50	50	50	50	50	50
Outcome	sqrt(PM1)	sqrt(PM1)	sqrt(PM1)	sqrt(PM1)	sqrt(PM1)	sqrt(PM1)	sqrt(PM1)	sqrt(PM1)	sqrt(PM1)
Estimator 1	f(Rating 1)	Odor	Odor	Odor	Odor	Odor2	Odor2	Odor2	Odor2
Estimator 2		Texture	Texture			Texture2	Texture2
Estimator 3		Color				Color2
Estimator 4		Impurities	Impurities	Impurities		Impurities2	Impurities2	Impurities2
Intercept	1.60668	1.69318	1.70464	1.7311	1.72075	1.5079	1.5316	1.56802	1.60509
Std Error	0.14019	0.10805	0.10057	0.09128	0.09119	0.1072	0.1014	0.09242	0.09014
P	<0.001	<0.001	<0.001	<0.001	<0.001	<0.001	<0.001	<0.001	<0.001
Estimate 1		-0.17219	-0.17196	-0.17601	-0.16272	0.695	0.6949	0.71273	0.7359
Std Error		0.04126	0.04085	0.04012	0.0386	0.132	0.1313	0.12941	0.1301
P		<0.001	<0.001	<0.001	<0.001	<0.001	<0.001	<0.001	<0.001
Estimate 2		-0.04173	-0.04572			0.1033	0.1185
Std Error		0.07261	0.07076			0.1366	0.1342
P		0.568292	0.521432			0.453	0.382
Estimate 3		-0.02924				0.1068
Std Error		0.09403				0.1497
P		0.757235				0.479
Estimate 4		0.06567	0.06325	0.0661		0.185	0.2407	0.24098
Std Error		0.05838	0.05729	0.05676		0.1806	0.162	0.16164
P		0.266588	0.275271	0.25		0.311	0.144	0.143
Level 2	0.40493
Std Error	0.17389
P	0.024323
Level 3	0.87749
Std Error	0.23248
P	<0.001
Level 4	0.01694
Std Error	0.39652
P	0.966115
Adjusted R2	0.2021	0.2362	0.2512	0.2605	0.255	0.3934	0.3999	0.4027	0.3875
P model	0.003788	0.002647	<0.001	<0.001	<0.001	<0.001	<0.001	<0.001	<0.001
df	5	6	5	4	3	6	5	4	3
BIC	92.7638	93.3967	89.5921	86.1317	83.6421	81.8749	78.5248	75.4535	73.8518
BIC weights	< 0.001	< 0.001	< 0.001	0.001	0.005	0.012	0.061	0.285	0.635
Rating 1:	The ordinal variable Haysc is in the model the only independent variable as factor with 4 levels
Rating 2:	The variables odor, texture, color and impurities in the models are treated as numeric independent variables
Rating 3:	The variables odor, texture, color and impurities in the models are treated as binary independent variables (suffix 2)
