# Supplementary material for: Sensory Assessment of Hay Samples: Abnormal Odor Predicts Increased Dust Levels and Impurities Suggest Microbiological Contamination
Source: Animals (Basel). 2025 Sep 14;15(18):2688. doi: 10.3390/ani15182688 (PMC12466340; doi:10.3390/ani15182688)
Supplement: Supplementary file 1 [file animals-15-02688-s001.zip › Table S2.xlsx]

## Sheet: Sheet1
	Rating 1	Rating 2				Rating 3
Model	m1PM2.5	m2PM2.5	m3PM2.5	m4PM2.5	m5PM2.5	m6PM2.5	m7PM2.5	m8PM2.5	m9PM2.5
Data	df1	df1	df1	df1	df1	df1	df1	df1	df1
N	50	50	50	50	50	50	50	50	50
Outcome	sqrt(PM2.5)	sqrt(PM2.5)	sqrt(PM2.5)	sqrt(PM2.5)	sqrt(PM2.5)	sqrt(PM2.5)	sqrt(PM2.5)	sqrt(PM2.5)	sqrt(PM2.5)
Estimator 1	f(Rating 1)	Odor	Odor	Odor	Odor	Odor2	Odor2	Odor2	Odor2
Estimator 2		Texture	Texture			Texture2	Texture2
Estimator 3		Color				Color2
Estimator 4		Impurities	Impurities	Impurities		Impurities2	Impurities2	Impurities2
Intercept	1.73063	1.81027	1.8221	1.84808	1.83728	1.62007	1.646	1.68062	1.71707
Std Error	0.14602	0.11168	0.10395	0.09431	0.09424	0.111	0.105	0.09561	0.09304
P	<0.001	<0.001	<0.001	<0.001	<0.001	<0.001	<0.001	<0.001	<0.001
Estimate 1		-0.18174	-0.18149	-0.18547	-0.17161	0.73284	0.7327	0.74965	0.77243
Std Error		0.04265	0.04222	0.04145	0.03989	0.13663	0.136	0.13388	0.13429
P		<0.001	<0.001	<0.001	<0.001	<0.001	<0.001	<0.001	<0.001
Estimate 2		-0.04079	-0.0449			0.09597	0.1126
Std Error		0.07505	0.07314			0.14137	0.139
P		0.589465	0.542			0.501	0.422
Estimate 3		-0.03019				0.11681
Std Error		0.0972				0.15495
P		0.757501				0.455
Estimate 4		0.06866	0.06617	0.06897		0.17573	0.2367	0.23693
Std Error		0.06034	0.05921	0.05864		0.18699	0.1678	0.16721
P		0.261166	0.27	0.246		0.352	0.165	0.163
Level 2	0.40245
Std Error	0.18111
P	0.031235
Level 3	0.91407
Std Error	0.24214
P	<0.001
Level 4	0.04201
Std Error	0.413
P	0.919431
Adjusted R2	0.1986	0.2444	0.2592	0.269	0.2632	0.3981	0.4037	0.4081	0.3957
P model	0.004174	0.002121	<0.001	<0.001	<0.001	<0.001	<0.001	<0.001	<0.001
df	5	6	5	4	3	6	5	4	3
BIC	96.8346	96.7041	92.8992	89.3952	86.9333	85.3314	82.0468	78.8433	77.0228
BIC weights	< 0.001	< 0.001	< 0.001	0.001	0.005	0.01	0.054	0.267	0.663
Rating 1:	The ordinal variable Haysc is in the model the only independent variable as factor with 4 levels
Rating 2:	The variables odor, texture, color and impurities in the models are treated as numeric independent variables
Rating 3:	The variables odor, texture, color and impurities in the models are treated as binary independent variables (suffix 2)
