# Supplementary material for: Sensory Assessment of Hay Samples: Abnormal Odor Predicts Increased Dust Levels and Impurities Suggest Microbiological Contamination
Source: Animals (Basel). 2025 Sep 14;15(18):2688. doi: 10.3390/ani15182688 (PMC12466340; doi:10.3390/ani15182688)
Supplement: Supplementary file 1 [file animals-15-02688-s001.zip › Table S3.xlsx]

## Sheet: Sheet1
	Rating 1	Rating 2				Rating 3
Model	m1PM4	m7PM4	m8PM4	m9PM4	m10PM4	m11PM4	m12PM4	m13PM4	m14PM4
Data	df1	df1	df1	df1	df1	df1	df1	df1	df1
N	50	50	50	50	50	50	50	50	50
Outcome	sqrt(PM4)	sqrt(PM4)	sqrt(PM4)	sqrt(PM4)	sqrt(PM4)	sqrt(PM4)	sqrt(PM4)	sqrt(PM4)	sqrt(PM4)
Estimator 1	f(Rating 1)	Odor	Odor	Odor	Odor	Odor2	Odor2	Odor2	Odor2
Estimator 2		Texture	Texture			Texture2	Texture2
Estimator 3		Color				Color2
Estimator 4		Impurities	Impurities	Impurities		Impurities2	Impurities2	Impurities2
Intercept	2.046	2.15219	2.16333	2.20746	2.19696	1.9287	1.9536	2.0036	2.0559
Std Error	0.1719	0.13349	0.1242	0.11315	0.1125	0.1316	0.1242	0.1135	0.1115
P	<0.001	<0.001	<0.001	<0.001	<0.001	<0.001	<0.001	<0.001	<0.001
Estimate 1		-0.20752	-0.2073	-0.21405	-0.20057	0.8469	0.8468	0.8712	0.9039
Std Error		0.05098	0.05045	0.04972	0.04763	0.162	0.1609	0.1589	0.1609
P		<0.001	<0.001	<0.001	<0.001	<0.001	<0.001	<0.001	<0.001
Estimate 2		-0.07238	-0.07626			0.1466	0.1625
Std Error		0.0897	0.08739			0.1676	0.1644
P		0.423936	0.387388			0.386	0.328
Estimate 3		-0.02842				0.1122
Std Error		0.11617				0.1837
P		0.807831				0.544
Estimate 4		0.06465	0.0623	0.06706		0.2814	0.3399	0.3403
Std Error		0.07212	0.07075	0.07036		0.2217	0.1985	0.1985
P		0.374786	0.383067	0.345		0.211	0.0936	0.093
Level 2	0.5022
Std Error	0.1719
P	0.0228
Level 3	1.1152
Std Error	0.2851
P	<0.001
Level 4	0.1057
Std Error	0.4862
P	0.8289
Adjusted R2	0.2116	0.2337	0.2494	0.2532	0.2546	0.3995	0.4077	0.408	0.3841
P model	0.002923	0.002828	<0.001	<0.001	<0.001	<0.001	<0.001	<0.001	<0.001
df	5	6	5	4	3	6	5	4	3
BIC	113.15	114.541	110.695	107.604	104.649	102.347	98.8482	95.9875	95.1095
BIC weights	< 0.001	< 0.001	< 0.001	0.001	0.005	0.015	0.084	0.351	0.544
Rating 1:	The ordinal variable Haysc is in the model the only independent variable as factor with 4 levels
Rating 2:	The variables odor, texture, color and impurities in the models are treated as numeric independent variables
Rating 3:	The variables odor, texture, color and impurities in the models are treated as binary independent variables (suffix 2)
