# Supplementary material for: Sensory Assessment of Hay Samples: Abnormal Odor Predicts Increased Dust Levels and Impurities Suggest Microbiological Contamination
Source: Animals (Basel). 2025 Sep 14;15(18):2688. doi: 10.3390/ani15182688 (PMC12466340; doi:10.3390/ani15182688)
Supplement: Supplementary file 1 [file animals-15-02688-s001.zip › Table S4.xlsx]

## Sheet: Sheet1
	Rating1	Rating2				Rating3
Model	m1PM10	m2PM10	m3PM10	m4PM10	m5PM10	m6PM10	m7PM10	m8PM10
Data	df1	df1	df1	df1	df1	df1	df1	df1
N	50	50	50	50	50	50	50	50
Outcome	sqrt(PM10)	sqrt(PM10)	sqrt(PM10)	sqrt(PM10)	sqrt(PM10)	sqrt(PM10)	sqrt(PM10)	sqrt(PM10)
Estimator 1	f(Rating 1)	Odor	Odor	Odor	Odor	Odor2	Odor2	Odor2
Estimator 2		Texture	Texture	Texture		Texture2	Texture2
Estimator 3		Color				Color2
Estimator 4		Impurities	Impurities			Impurities2	Impurities2	Impurities2
Intercept	3.00991	3.26556	3.28841	3.2698	3.3444	2.8808	2.9106	3.0071
Std Error	0.29629	0.23778	0.22128	0.2185	0.19946	0.235	0.2214	0.2026
P	<0.001	<0.001	<0.001	<0.001	<0.001	<0.001	<0.001	<0.001
Estimate 1		-0.31372	-0.31325	-0.2949	-0.30485	1.2813	1.2812	1.3284
Std Error		0.09081	0.08988	0.0855	0.08444	0.2892	0.2866	0.2837
P		0.00121	0.00109	0.0012	<0.001	<0.001	<0.001	<0.001
Estimate 2		-0.11473	-0.12268	-0.1311		0.2952	0.3143
Std Error		0.15978	0.15569	0.1544		0.2993	0.2929
P		0.47641	0.43474	0.4002		0.329	0.2889
Estimate 3		-0.05833				0.1338
Std Error		0.20693				0.328
P		0.77932				0.685
Estimate 4		0.09305	0.08823			0.6529	0.7227	0.7235
Std Error		0.12846	0.12604			0.3959	0.3537	0.3543
P		0.47263	0.48746			0.106	0.0468	0.0468
Level 2	0.95871
Std Error	0.3675
P	0.012218
Level 3	1.76716
Std Error	0.49134
P	<0.001
Level 4	-0.04266
Std Error	0.83803
P	0.959618
Adjusted R2	0.1974	0.1669	0.1836	0.1925	0.1972	0.3439	0.3558	0.3537
P model	0.004308	0.01519	0.006226	0.002471	<0.001	<0.001	<0.001	<0.001
df	5	6	5	4	3	6	5	4
BIC	167.596	172.27	168.446	165.064	161.913	160.333	156.606	153.93
BIC weights	< 0.001	< 0.001	< 0.001	0.003	0.014	0.031	0.198	0.753
Rating1:	The ordinal variable Haysc is in the model the only independent variable as factor with 4 levels
Rating2:	The variables odor, texture, color and impurities in the models are treated as numeric independent variables
Rating3:	The variables odor, texture, color and impurities in the models are treated as binary independent variables (suffix 2)
