# Supplementary material for: Sensory Assessment of Hay Samples: Abnormal Odor Predicts Increased Dust Levels and Impurities Suggest Microbiological Contamination
Source: Animals (Basel). 2025 Sep 14;15(18):2688. doi: 10.3390/ani15182688 (PMC12466340; doi:10.3390/ani15182688)
Supplement: Supplementary file 1 [file animals-15-02688-s001.zip › Table S5.xlsx]

## Sheet: Sheet1
	Rating 1	Rating 2				Rating 3
Model	m1PMT	m2PMT	m3PMT	m4PMT	m5PMT	m6PMT	m7PMT	m8PMT	m9PMT
Data	df1	df1	df1	df1	df1	df1	df1	df1	df1
N	50	50	50	50	50	50	50	50	50
Outcome	sqrt(PMT)	sqrt(PMT)	sqrt(PMT)	sqrt(PMT)	sqrt(PMT)	sqrt(PMT)	sqrt(PMT)	sqrt(PMT)	sqrt(PMT)
Estimator 1	f(Rating 1)	Odor	Odor	Odor	Odor	Odor2	Odor2	Odor2	Odor2
Estimator 2		Texture	Texture			Texture2	Texture2
Estimator 3		Color				Color2
Estimator 4		Impurities	Impurities	Impurities		Impurities2	Impurities2	Impurities2
Intercept	3.2801	3.57577	3.6064	3.67293	3.6549	3.1338	3.172	3.2773	3.3951
Std Error	0.3338	0.26773	0.2492	0.22625	0.2244	0.2648	0.2496	0.2282	0.2258
P	<0.001	<0.001	<0.001	<0.001	<0.001	<0.001	<0.001	<0.001	<0.001
Estimate 1		-0.34952	-0.3489	-0.35908	-0.336	1.4383	1.4381	1.4896	1.5632
Std Error		0.10224	0.1012	0.09943	0.095	0.3259	0.3231	0.3195	0.326
P		0.00135	0.00122	<0.001	<0.001	<0.001	<0.001	<0.001	<0.001
Estimate 2		-0.10433	-0.115			0.3182	0.3427
Std Error		0.1799	0.1754			0.3372	0.3303
P		0.56484	0.5153			0.35	0.3049
Estimate 3		-0.07814				0.1721
Std Error		0.23299				0.3696
P		0.73892				0.644
Estimate 4		0.11434	0.1079	0.11505		0.6749	0.7647	0.7655
Std Error		0.14464	0.142	0.14068		0.446	0.3988	0.3991
P		0.4334	0.45119	0.417608		0.137	0.0614	0.0612
Level 2	1.0867
Std Error	0.414
P	0.01173
Level 3	1.9073
Std Error	0.5535
P	0.00123
Level 4	-0.1223
Std Error	0.9441
P	0.89753
Adjusted R2	0.1882	0.1583	0.1745	0.1846	0.1902	0.3361	0.3474	0.3463	0.3098
P model	0.005518	0.01861	0.007902	0.003108	<0.001	<0.001	<0.001	<0.001	<0.001
df	5	6	5	4	3	6	5	4	3
BIC	179.514	184.133	180.346	176.899	173.694	172.27	168.598	165.843	165.699
BIC weights	< 0.001	< 0.001	< 0.001	0.002	0.008	0.017	0.105	0.418	0.449
Rating 1:	The ordinal variable Haysc is in the model the only independent variable as factor with 4 levels
Rating 2:	The variables odor, texture, color and impurities in the models are treated as numeric independent variables
Rating 3:	The variables odor, texture, color and impurities in the models are treated as binary independent variables (suffix 2)
