# Supplementary material for: Sensory Assessment of Hay Samples: Abnormal Odor Predicts Increased Dust Levels and Impurities Suggest Microbiological Contamination
Source: Animals (Basel). 2025 Sep 14;15(18):2688. doi: 10.3390/ani15182688 (PMC12466340; doi:10.3390/ani15182688)
Supplement: Supplementary file 1 [file animals-15-02688-s001.zip › Table S6.xlsx]

## Sheet: Sheet1
	Rating 1	Rating 2					Rating 3
Model	m1MBf	m2MBf	m3MBf	m4MBf	m5MBf	m6MBf	m7MBf	m8MBf	m9MBf	m10MBf
Data	df1	df1	df1	df1	df1	df2	df1	df1	df1	df1
N	50	50	50	50	50	50	50	50	50	50
Outcome	mbf	mbf	mbf	mbf	mbf	mbf	mbf	mbf	mbf	mbf
Estimator 1	f(Rating 1)	Odor					Odor2	Odor2	Odor2	Odor2
Estimator 2		Texture	Texture	Texture			Texture2
Estimator 3		Color	Color		Color		Color2	Color2	Color2
Estimator 4		Impurities	Impurities	Impurities	Impurities	Impurities	Impurities2	Impurities2
Intercept 1/2	0.3163	0.0804	-0.0021	0.2244	-0.2447	-0.0027	0.1991	0.1498	0.0956	0.2806
Std Error	0.5223	0.4208	0.3671	0.3461	0.3313	0.2969	0.469	0.4509	0.4453	0.409
P	0.544839	0.848539	0.9954	0.5167	0.460211	0.9928	0.671139	0.739657	0.829994	0.4927
Intercept 2/3	1.7513	1.5897	1.5002	1.6617	1.2104	1.4005	1.6361	1.5863	1.4727	1.6311
Std Error	0.58	0.4863	0.4303	0.4221	0.3808	0.3634	0.5283	0.5109	0.4924	0.4662
P	0.0025317	0.001079	<0.001	<0.001	0.001481	<0.001	0.0019539	0.0019055	0.0027847	<0.001
Intercept 3/4	2.1884	2.0427	1.9593	2.1154	1.6464	1.8356	2.0202	1.9704	1.825	1.9896
Std Error	0.6181	0.5322	0.4888	0.4795	0.4351	0.4183	0.5612	0.5452	0.5185	0.4921
P	<0.001	<0.001	<0.001	<0.001	<0.001	<0.001	<0.001	<0.001	<0.001	<0.001
Estimate 1		-0.05998					0.8407	0.8879	0.855	0.8354
Std Error		0.1477					0.5643	0.5512	0.545	0.5396
P		0.684654					0.13629	0.107254	0.116651	0.1216
Estimate 2		-0.44169	-0.4704	-0.3698			0.2272
Std Error		0.2914	0.2842	0.2721			0.5778
P		0.129569	0.09784	0.174			0.694137
Estimate 3		0.82299	0.8384		0.714		-1.1926	-1.1573	-0.6256
Std Error		0.4709	0.4707		0.4591		0.7077	0.7029	0.5942
P		0.0805228	0.0749		0.119931		0.0919438	0.0996729	0.292428
Estimate 4		-0.82181	-0.8339	-0.6162	-0.8108	-0.6152	1.3593	1.3392
Std Error		0.4033	0.399	0.3241	0.3866	0.3253	0.8504	0.8477
P		0.0415572	0.03661	0.0573	0.0359671	0.05862	0.109944	0.114127
OR 1		0.941781					2.31803	2.42996	2.35146	2.30584
lower 1		0.704224					0.776412	0.838159	0.820526	0.812092
upper 1		1.26504					7.2033	7.37296	7.04036	6.8182
OR 2		0.642947	0.624729	0.690854			1.25511
lower 2		0.348012	0.343447	0.399641			0.401264
upper 2		1.14584	1.0922	1.19978			3.93581
OR 3		2.27731	2.31264		2.04212		0.303432	0.314325	0.534926
lower 3		0.987138	1.00273		0.904189		0.0685468	0.0716819	0.159781
upper 3		6.52347	6.61266		5.75262		1.15681	1.18554	1.67848
OR 4		0.439636	0.434338	0.539984	0.444492	0.540538	3.8935	3.81617
lower 4		0.165299	0.164174	0.223933	0.17542	0.22917	0.739817	0.729953
upper 4		0.827855	0.80573	0.892804	0.824516	0.900084	22.2782	21.7886
Level 2	0.5741
Std Error	0.6385
P	0.368594
Level 3	0.552
Std Error	0.8108
P	0.495985
Level 4	18.3578
Std Error	8.926e-08
P	0
Brant Omnibus	NA	1	0	1	0	1	1	1	0	0
Nagelkerke's R2	0.166	0.228	0.225	0.155	0.176	0.121	0.13	0.127	0.076	0.053
BF*	0.167	0.134	0.872	0.891	1.56	2.59	0.009	0.06	0.12	0.482
df	6	7	6	5	5	4	7	6	5	4
BIC	134.907	135.345	131.597	131.553	130.439	129.42	140.696	136.939	135.558	132.781
BIC weights	0.024	0.019	0.127	0.13	0.226	0.376	0.001	0.009	0.017	0.07
Rating 1:	The ordinal variable Haysc is in the model the only independent variable as factor with 4 levels
Rating 2:	The variables odor, texture, color and impurities in the models are treated as numeric independent variables
Rating 3:	The variables odor, texture, color and impurities in the models are treated as binary independent variables (suffix 2)
BF*	Bayes Factor: each model is compared to the null model
